# Supplementary material for: Tip60/KAT5 Histone Acetyltransferase Is Required for Maintenance and Neurogenesis of Embryonic Neural Stem Cells
Source: Int J Mol Sci. 2023 Jan 20;24(3):2113. doi: 10.3390/ijms24032113 (PMC9916716; doi:10.3390/ijms24032113)
Supplement: Supplementary file 1 [file ijms-24-02113-s001.zip]

Archive with 1 entries (1 files):
- ijms-2172670-supplementary.pdf
